# Supplementary material for: First Detection and Circulation of RHDV2 in New Zealand
Source: Viruses. 2024 Mar 28;16(4):519. doi: 10.3390/v16040519 (PMC11053765; doi:10.3390/v16040519)
Supplement: Supplementary file 1 [file viruses-16-00519-s001.zip]

Archive with 1 entries (1 files):
- viruses-2894516-supplementary.xlsx
