# Supplementary material for: First Detection and Circulation of RHDV2 in New Zealand
Source: Viruses. 2024 Mar 28;16(4):519. doi: 10.3390/v16040519 (PMC11053765; doi:10.3390/v16040519)
Supplement: Supplementary file 1 [file viruses-16-00519-s001.zip › viruses-2894516-supplementary.xlsx]

## Sheet: Sheet1
Sequence	Input Read Pairs	Both Surviving (%)	Forward Only Surviving (%)	Reverse Only Surviving (%)	Dropped (%)	# reads cleaned	# reads mapped	# reads not mapped	% reads mapped	Av coverage
OM372621	259457	163340 (62.95%)	39445 (15.20%)	9088 (3.50%)	47584 (18.34%)	264239	209979	54260	79.4656	3972.77
OM372623	302670	189232 (62.52%)	46266 (15.29%)	11832 (3.91%)	55340 (18.28%)	312995	255240	57755	81.5476	4802.77
OM372657	328273	207536 (63.22%)	51990 (15.84%)	9410 (2.87%)	59337 (18.08%)	326705	251543	75162	76.9939	4751.88
OM372661	219229	131094 (59.80%)	28485 (12.99%)	20533 (9.37%)	39117 (17.84%)	223464	180430	43034	80.7423	3407.66
OM372654	250749	154072 (61.44%)	40621 (16.20%)	9122 (3.64%)	46934 (18.72%)	261703	220699	41004	84.3319	4151.93
OM372622	278192	163199 (58.66%)	50128 (18.02%)	8646 (3.11%)	56219 (20.21%)	277944	228097	49847	82.0658	4339.66
OM372658	226932	146069 (64.37%)	33397 (14.72%)	7290 (3.21%)	40176 (17.70%)	232510	184916	47594	79.5303	3523.74
OM372647	247366	163326 (66.03%)	32235 (13.03%)	9442 (3.82%)	42363 (17.13%)	247504	186425	61079	75.322	3628.83
OM372634	269220	169165 (62.84%)	44267 (16.44%)	7397 (2.75%)	48391 (17.97%)	269786	212228	57558	78.6653	4024.65
OM372620	200021	126983 (63.48%)	26896 (13.45%)	10027 (5.01%)	36115 (18.06%)	210348	174514	35834	82.9644	3255.73
OM372642	272767	174253 (63.88%)	40412 (14.82%)	9280 (3.40%)	48822 (17.90%)	278876	224692	54184	80.5706	4279.5
OM372629	291868	182946 (62.68%)	44078 (15.10%)	9694 (3.32%)	55150 (18.90%)	282090	213720	68370	75.7631	4063.82
OM372648	275638	164217 (59.58%)	54296 (19.70%)	5646 (2.05%)	51479 (18.68%)	264242	199217	65025	75.3919	3829.46
OM372652	269458	155686 (57.78%)	57943 (21.50%)	5157 (1.91%)	50672 (18.81%)	268103	217092	51011	80.9734	4080.49
OM372625	261376	150893 (57.73%)	56994 (21.81%)	4815 (1.84%)	48674 (18.62%)	255941	196268	59673	76.6849	3744.46
OM372656	298474	176951 (59.29%)	56710 (19.00%)	7120 (2.39%)	57693 (19.33%)	281435	208010	73425	73.9105	3966.45
OM372640	335137	199285 (59.46%)	65688 (19.60%)	6644 (1.98%)	63520 (18.95%)	314715	227675	87040	72.3432	4313.04
OM372630	261203	143895 (55.09%)	59887 (22.93%)	4414 (1.69%)	53007 (20.29%)	250152	199419	50733	79.7191	3729.43
OM372636	294056	197993 (67.33%)	35173 (11.96%)	11944 (4.06%)	48946 (16.65%)	304843	237915	66928	78.0451	4551.88
OM372666	301648	206000 (68.29%)	31574 (10.47%)	15417 (5.11%)	48657 (16.13%)	311932	242742	69190	77.8189	4638.47
OM372618	189881	100615 (52.99%)	37712 (19.86%)	7249 (3.82%)	44305 (23.33%)	183740	157128	26612	85.5165	2871.97
OM372660	313179	212988 (68.01%)	28381 (9.06%)	20789 (6.64%)	51021 (16.29%)	318314	239270	79044	75.1679	4680.01
OM372655	278812	188081 (67.46%)	30685 (11.01%)	13274 (4.76%)	46772 (16.78%)	283492	214452	69040	75.6466	4134.71
OM372663	280538	183337 (65.35%)	32164 (11.47%)	13470 (4.80%)	51567 (18.38%)	273291	202283	71008	74.0174	3861.64
OM372617	407122	279847 (68.74%)	42745 (10.50%)	18648 (4.58%)	65882 (16.18%)	384474	242825	141649	63.1577	4744.74
OM372641	329192	222789 (67.68%)	33381 (10.14%)	20127 (6.11%)	52895 (16.07%)	328011	234288	93723	71.4269	4565.56
OM372645	323319	205114 (63.44%)	46881 (14.50%)	11651 (3.60%)	59673 (18.46%)	306049	216553	89496	70.7576	4187.16
OM372628	342467	232677 (67.94%)	35922 (10.49%)	18614 (5.44%)	55254 (16.13%)	347695	265192	82503	76.2714	5159.33
OM372667	347362	230107 (66.24%)	35123 (10.11%)	22493 (6.48%)	59639 (17.17%)	329971	227046	102925	68.8079	4424.06
OM372633	239143	144591 (60.46%)	38225 (15.98%)	8792 (3.68%)	47535 (19.88%)	232786	182702	50084	78.485	3447.72
OM372664	350808	230949 (65.83%)	43462 (12.39%)	15383 (4.39%)	61014 (17.39%)	344871	253084	91787	73.3851	4654.6
OM372631	299680	196427 (65.55%)	37121 (12.39%)	13946 (4.65%)	52186 (17.41%)	301680	231221	70459	76.6445	4417.66
OM372626	374568	243907 (65.12%)	50791 (13.56%)	12710 (3.39%)	67160 (17.93%)	361159	260620	100539	72.1621	4956.02
OM372644	258619	166859 (64.52%)	26051 (10.07%)	21335 (8.25%)	44374 (17.16%)	254315	183882	70433	72.3048	3576.39
OM372624	333193	217268 (65.21%)	41173 (12.36%)	15290 (4.59%)	59462 (17.85%)	326255	240497	85758	73.7144	4636.24
OM372665	359703	226695 (63.02%)	51133 (14.22%)	13418 (3.73%)	68457 (19.03%)	343926	252014	91912	73.2756	4844.7
OM372639	340862	230487 (67.62%)	38715 (11.36%)	14380 (4.22%)	57280 (16.80%)	332119	231788	100331	69.7906	4490.97
OM372662	346830	238494 (68.76%)	33789 (9.74%)	19075 (5.50%)	55472 (15.99%)	350769	256543	94226	73.1373	4991.24
OM372659	296475	196152 (66.16%)	36386 (12.27%)	12718 (4.29%)	51219 (17.28%)	307564	244500	63064	79.4956	4921.61
OM372627	229813	154646 (67.29%)	20228 (8.80%)	18374 (8.00%)	36565 (15.91%)	234427	171925	62502	73.3384	3476.34
OM372619	353145	238954 (67.66%)	38080 (10.78%)	16715 (4.73%)	59396 (16.82%)	359557	273002	86555	75.9273	4851.58
OM372649	345657	226972 (65.66%)	41348 (11.96%)	14991 (4.34%)	62346 (18.04%)	340366	253726	86640	74.545	4900.22
OM372653	318642	210427 (66.04%)	35143 (11.03%)	18666 (5.86%)	54406 (17.07%)	308678	215628	93050	69.8553	4203.64
OM372646	330008	216946 (65.74%)	42819 (12.98%)	13792 (4.18%)	56451 (17.11%)	332446	255538	76908	76.866	4882.2
OM372643	439409	284671 (64.78%)	63402 (14.43%)	13396 (3.05%)	77940 (17.74%)	419143	290828	128315	69.3863	5595.08
OM372635	417115	268929 (64.47%)	50426 (12.09%)	22967 (5.51%)	74793 (17.93%)	396377	275914	120463	69.609	5327.24
OM372632	336862	217651 (64.61%)	47600 (14.13%)	11753 (3.49%)	59858 (17.77%)	334403	250868	83535	75.0197	4783.8
OM372651	437551	277423 (63.40%)	57866 (13.22%)	18192 (4.16%)	84070 (19.21%)	398681	256625	142056	64.3685	4925.31
OM372650	268184	174677 (65.13%)	31003 (11.56%)	16307 (6.08%)	46197 (17.23%)	270604	206933	63671	76.4708	3963.12
OM372638	377458	239919 (63.56%)	54335 (14.39%)	14431 (3.82%)	68773 (18.22%)	366548	271170	95378	73.9794	4944.64
OM372637	442789	290314 (65.56%)	58351 (13.18%)	15702 (3.55%)	78422 (17.71%)	425466	296483	128983	69.6843	5726.36
OM372668	369468	245476 (66.44%)	37897 (10.26%)	22775 (6.16%)	63320 (17.14%)	358410	248245	110165	69.2629	4739.7
